# Supplementary material for: Role of Intraparotid and Neck Lymph Node Metastasis in Primary Parotid Cancer Surgery: A Population-Based Analysis
Source: Cancers (Basel). 2022 Jun 7;14(12):2822. doi: 10.3390/cancers14122822 (PMC9220808; doi:10.3390/cancers14122822)
Supplement: Supplementary file 1 [file cancers-14-02822-s001.zip]

Archive with 1 entries (1 files):
- cancers-1662316-supplementary.pdf
